# Supplementary material for: A scoping review of worldwide studies evaluating the effects of prehospital time on trauma outcomes
Source: Int J Emerg Med. 2020 Dec 9;13:64. doi: 10.1186/s12245-020-00324-7 (PMC7724615; doi:10.1186/s12245-020-00324-7)
Supplement: Supplementary file 1 — Additional file 1:. Search terms and syntax [file 12245_2020_324_MOESM1_ESM.zip]

Archive with 5 entries (5 files):
- Add 2.1.PNG
- Add1.PNG
- add2.PNG
- add3.PNG
- add4.PNG
