# Supplementary material for: A scoping review of worldwide studies evaluating the effects of prehospital time on trauma outcomes
Source: Int J Emerg Med. 2020 Dec 9;13:64. doi: 10.1186/s12245-020-00324-7 (PMC7724615; doi:10.1186/s12245-020-00324-7)
Supplement: Supplementary file 2 — Additional file 2:. Article Summaries [file 12245_2020_324_MOESM2_ESM.zip]

Archive with 20 entries (20 files):
- 12245_324.docx
- Addfile2.1.PNG
- Addfile2.2.PNG
- Addfile2.3.PNG
- Addfile2.4.PNG
- Addfile2.5.PNG
- addfile2.6.PNG
- Addfile2.7.PNG
- Addfile2.8.PNG
- Addfile2.9.PNG
- Addfile2.PNG
- Addfile3.1.PNG
- Addfile3.2.PNG
- Addfile3.3.PNG
- Addfile3.4.PNG
- Addfile3.5.PNG
- Addfile3.6.PNG
- Addfile3.7.PNG
- Addfile3.8.PNG
- Addfile3.PNG
